# Supplementary material for: Estimating infection prevalence using the positive predictive value of self-administered rapid antigen diagnostic tests: An exploration of SARS-CoV-2 surveillance data in the Netherlands from May 2021 to April 2022
Source: PLoS One. 2024 Feb 13;19(2):e0298218. doi: 10.1371/journal.pone.0298218 (PMC10863887; doi:10.1371/journal.pone.0298218)
Supplement: S2 File — (XLSX) [file pone.0298218.s002.xlsx]

## Sheet: dataset_PPV_prevalence_publicat
	age_group	symptomatic	isoweek	positive_result	negative_result	percentage_positive
1	0 - 3	FALSE	2021-W17	1	0	1
2	0 - 3	FALSE	2021-W18	7	0	1
3	0 - 3	FALSE	2021-W19	6	0	1
4	0 - 3	FALSE	2021-W20	5	0	1
5	0 - 3	FALSE	2021-W21	4	1	0.8
6	0 - 3	FALSE	2021-W22	2	0	1
7	0 - 3	FALSE	2021-W23	3	0	1
8	0 - 3	FALSE	2021-W26	1	1	0.5
9	0 - 3	FALSE	2021-W27	2	0	1
10	0 - 3	FALSE	2021-W28	2	1	0.666667
11	0 - 3	FALSE	2021-W29	4	1	0.8
12	0 - 3	FALSE	2021-W30	2	0	1
13	0 - 3	FALSE	2021-W31	3	0	1
14	0 - 3	FALSE	2021-W32	1	0	1
15	0 - 3	FALSE	2021-W33	10	1	0.909091
16	0 - 3	FALSE	2021-W34	11	1	0.916667
17	0 - 3	FALSE	2021-W35	10	6	0.625
18	0 - 3	FALSE	2021-W36	2	1	0.666667
19	0 - 3	FALSE	2021-W37	1	1	0.5
20	0 - 3	FALSE	2021-W38	1	1	0.5
21	0 - 3	FALSE	2021-W39	2	0	1
22	0 - 3	FALSE	2021-W40	3	0	1
23	0 - 3	FALSE	2021-W41	3	0	1
24	0 - 3	FALSE	2021-W42	3	0	1
25	0 - 3	FALSE	2021-W43	3	2	0.6
26	0 - 3	FALSE	2021-W44	6	0	1
27	0 - 3	FALSE	2021-W45	7	0	1
28	0 - 3	FALSE	2021-W46	17	5	0.772727
29	0 - 3	FALSE	2021-W47	28	9	0.756757
30	0 - 3	FALSE	2021-W48	30	11	0.731707
31	0 - 3	FALSE	2021-W49	64	11	0.853333
32	0 - 3	FALSE	2021-W50	60	13	0.821918
33	0 - 3	FALSE	2021-W51	67	16	0.807229
34	0 - 3	FALSE	2021-W52	46	8	0.851852
35	0 - 3	FALSE	2022-W01	39	4	0.906977
36	0 - 3	FALSE	2022-W02	97	12	0.889908
37	0 - 3	FALSE	2022-W03	158	24	0.868132
38	0 - 3	FALSE	2022-W04	165	28	0.854922
39	0 - 3	FALSE	2022-W05	169	27	0.862245
40	0 - 3	FALSE	2022-W06	107	26	0.804511
41	0 - 3	FALSE	2022-W07	92	16	0.851852
42	0 - 3	FALSE	2022-W08	46	11	0.807018
43	0 - 3	FALSE	2022-W09	52	17	0.753623
44	0 - 3	FALSE	2022-W10	79	18	0.814433
45	0 - 3	FALSE	2022-W11	67	5	0.930556
46	0 - 3	FALSE	2022-W12	30	3	0.909091
47	0 - 3	FALSE	2022-W13	19	2	0.904762
48	0 - 3	FALSE	2022-W14	12	2	0.857143
49	0 - 3	FALSE	2022-W15	1	0	1
50	0 - 3	TRUE	2021-W17	2	4	0.333333
51	0 - 3	TRUE	2021-W18	9	8	0.529412
52	0 - 3	TRUE	2021-W19	17	12	0.586207
53	0 - 3	TRUE	2021-W20	11	5	0.6875
54	0 - 3	TRUE	2021-W21	6	7	0.461538
55	0 - 3	TRUE	2021-W22	7	14	0.333333
56	0 - 3	TRUE	2021-W23	4	5	0.444444
57	0 - 3	TRUE	2021-W24	0	2	0
58	0 - 3	TRUE	2021-W25	3	1	0.75
59	0 - 3	TRUE	2021-W26	2	7	0.222222
60	0 - 3	TRUE	2021-W27	8	9	0.470588
61	0 - 3	TRUE	2021-W28	13	19	0.40625
62	0 - 3	TRUE	2021-W29	15	16	0.483871
63	0 - 3	TRUE	2021-W30	14	7	0.666667
64	0 - 3	TRUE	2021-W31	11	5	0.6875
65	0 - 3	TRUE	2021-W32	9	1	0.9
66	0 - 3	TRUE	2021-W33	12	5	0.705882
67	0 - 3	TRUE	2021-W34	15	0	1
68	0 - 3	TRUE	2021-W35	8	6	0.571429
69	0 - 3	TRUE	2021-W36	22	8	0.733333
70	0 - 3	TRUE	2021-W37	11	6	0.647059
71	0 - 3	TRUE	2021-W38	11	6	0.647059
72	0 - 3	TRUE	2021-W39	8	9	0.470588
73	0 - 3	TRUE	2021-W40	16	3	0.842105
74	0 - 3	TRUE	2021-W41	20	10	0.666667
75	0 - 3	TRUE	2021-W42	25	9	0.735294
76	0 - 3	TRUE	2021-W43	39	14	0.735849
77	0 - 3	TRUE	2021-W44	54	16	0.771429
78	0 - 3	TRUE	2021-W45	86	29	0.747826
79	0 - 3	TRUE	2021-W46	106	37	0.741259
80	0 - 3	TRUE	2021-W47	150	67	0.691244
81	0 - 3	TRUE	2021-W48	182	71	0.719368
82	0 - 3	TRUE	2021-W49	282	85	0.768392
83	0 - 3	TRUE	2021-W50	256	78	0.766467
84	0 - 3	TRUE	2021-W51	246	78	0.759259
85	0 - 3	TRUE	2021-W52	175	35	0.833333
86	0 - 3	TRUE	2022-W01	143	26	0.846154
87	0 - 3	TRUE	2022-W02	278	45	0.860681
88	0 - 3	TRUE	2022-W03	504	87	0.852792
89	0 - 3	TRUE	2022-W04	736	157	0.824188
90	0 - 3	TRUE	2022-W05	944	210	0.818024
91	0 - 3	TRUE	2022-W06	844	199	0.809204
92	0 - 3	TRUE	2022-W07	639	85	0.882597
93	0 - 3	TRUE	2022-W08	443	67	0.868627
94	0 - 3	TRUE	2022-W09	530	76	0.874587
95	0 - 3	TRUE	2022-W10	653	82	0.888435
96	0 - 3	TRUE	2022-W11	590	51	0.920437
97	0 - 3	TRUE	2022-W12	401	44	0.901124
98	0 - 3	TRUE	2022-W13	236	32	0.880597
99	0 - 3	TRUE	2022-W14	93	17	0.845455
100	0 - 3	TRUE	2022-W15	28	2	0.933333
101	4 - 12	FALSE	2021-W17	35	7	0.833333
102	4 - 12	FALSE	2021-W18	103	22	0.824
103	4 - 12	FALSE	2021-W19	87	15	0.852941
104	4 - 12	FALSE	2021-W20	66	12	0.846154
105	4 - 12	FALSE	2021-W21	74	18	0.804348
106	4 - 12	FALSE	2021-W22	103	15	0.872881
107	4 - 12	FALSE	2021-W23	51	24	0.68
108	4 - 12	FALSE	2021-W24	34	7	0.829268
109	4 - 12	FALSE	2021-W25	9	5	0.642857
110	4 - 12	FALSE	2021-W26	23	8	0.741935
111	4 - 12	FALSE	2021-W27	58	12	0.828571
112	4 - 12	FALSE	2021-W28	166	31	0.84264
113	4 - 12	FALSE	2021-W29	208	25	0.892704
114	4 - 12	FALSE	2021-W30	107	22	0.829457
115	4 - 12	FALSE	2021-W31	70	6	0.921053
116	4 - 12	FALSE	2021-W32	66	9	0.88
117	4 - 12	FALSE	2021-W33	70	11	0.864198
118	4 - 12	FALSE	2021-W34	117	13	0.9
119	4 - 12	FALSE	2021-W35	212	21	0.909871
120	4 - 12	FALSE	2021-W36	207	33	0.8625
121	4 - 12	FALSE	2021-W37	161	22	0.879781
122	4 - 12	FALSE	2021-W38	137	14	0.907285
123	4 - 12	FALSE	2021-W39	119	18	0.868613
124	4 - 12	FALSE	2021-W40	170	10	0.944444
125	4 - 12	FALSE	2021-W41	241	23	0.912879
126	4 - 12	FALSE	2021-W42	288	24	0.923077
127	4 - 12	FALSE	2021-W43	305	27	0.918675
128	4 - 12	FALSE	2021-W44	608	50	0.924012
129	4 - 12	FALSE	2021-W45	1281	97	0.929608
130	4 - 12	FALSE	2021-W46	1690	164	0.911543
131	4 - 12	FALSE	2021-W47	1700	176	0.906183
132	4 - 12	FALSE	2021-W48	2206	246	0.899674
133	4 - 12	FALSE	2021-W49	2131	248	0.895755
134	4 - 12	FALSE	2021-W50	2175	227	0.905495
135	4 - 12	FALSE	2021-W51	1518	184	0.891892
136	4 - 12	FALSE	2021-W52	730	91	0.88916
137	4 - 12	FALSE	2022-W01	983	129	0.883993
138	4 - 12	FALSE	2022-W02	3276	317	0.911773
139	4 - 12	FALSE	2022-W03	8866	727	0.924216
140	4 - 12	FALSE	2022-W04	11894	902	0.929509
141	4 - 12	FALSE	2022-W05	11905	874	0.931607
142	4 - 12	FALSE	2022-W06	7543	640	0.921789
143	4 - 12	FALSE	2022-W07	3161	272	0.920769
144	4 - 12	FALSE	2022-W08	1644	124	0.929864
145	4 - 12	FALSE	2022-W09	1481	130	0.919305
146	4 - 12	FALSE	2022-W10	1618	147	0.916714
147	4 - 12	FALSE	2022-W11	1224	109	0.91823
148	4 - 12	FALSE	2022-W12	742	73	0.910429
149	4 - 12	FALSE	2022-W13	364	37	0.907731
150	4 - 12	FALSE	2022-W14	156	29	0.843243
151	4 - 12	FALSE	2022-W15	29	7	0.805556
152	4 - 12	TRUE	2021-W17	41	26	0.61194
153	4 - 12	TRUE	2021-W18	170	41	0.805687
154	4 - 12	TRUE	2021-W19	118	32	0.786667
155	4 - 12	TRUE	2021-W20	132	66	0.666667
156	4 - 12	TRUE	2021-W21	176	82	0.682171
157	4 - 12	TRUE	2021-W22	167	84	0.665339
158	4 - 12	TRUE	2021-W23	103	83	0.553763
159	4 - 12	TRUE	2021-W24	67	60	0.527559
160	4 - 12	TRUE	2021-W25	24	51	0.32
161	4 - 12	TRUE	2021-W26	45	43	0.511364
162	4 - 12	TRUE	2021-W27	150	73	0.672646
163	4 - 12	TRUE	2021-W28	409	97	0.8083
164	4 - 12	TRUE	2021-W29	523	56	0.903282
165	4 - 12	TRUE	2021-W30	328	44	0.88172
166	4 - 12	TRUE	2021-W31	215	20	0.914894
167	4 - 12	TRUE	2021-W32	210	22	0.905172
168	4 - 12	TRUE	2021-W33	277	37	0.882166
169	4 - 12	TRUE	2021-W34	395	30	0.929412
170	4 - 12	TRUE	2021-W35	610	65	0.903704
171	4 - 12	TRUE	2021-W36	700	94	0.881612
172	4 - 12	TRUE	2021-W37	563	90	0.862175
173	4 - 12	TRUE	2021-W38	531	85	0.862013
174	4 - 12	TRUE	2021-W39	448	79	0.850095
175	4 - 12	TRUE	2021-W40	788	72	0.916279
176	4 - 12	TRUE	2021-W41	1131	94	0.923265
177	4 - 12	TRUE	2021-W42	1350	84	0.941423
178	4 - 12	TRUE	2021-W43	1588	96	0.942993
179	4 - 12	TRUE	2021-W44	2844	172	0.942971
180	4 - 12	TRUE	2021-W45	5657	351	0.941578
181	4 - 12	TRUE	2021-W46	6986	528	0.929731
182	4 - 12	TRUE	2021-W47	6984	651	0.914735
183	4 - 12	TRUE	2021-W48	7297	620	0.921688
184	4 - 12	TRUE	2021-W49	7438	688	0.915333
185	4 - 12	TRUE	2021-W50	6210	472	0.929362
186	4 - 12	TRUE	2021-W51	3909	341	0.919765
187	4 - 12	TRUE	2021-W52	1835	128	0.934794
188	4 - 12	TRUE	2022-W01	2436	216	0.918552
189	4 - 12	TRUE	2022-W02	9563	485	0.951732
190	4 - 12	TRUE	2022-W03	25708	1217	0.9548
191	4 - 12	TRUE	2022-W04	39405	2033	0.950939
192	4 - 12	TRUE	2022-W05	45309	2379	0.950113
193	4 - 12	TRUE	2022-W06	30758	1743	0.946371
194	4 - 12	TRUE	2022-W07	15443	846	0.948063
195	4 - 12	TRUE	2022-W08	9064	430	0.954708
196	4 - 12	TRUE	2022-W09	9069	480	0.949733
197	4 - 12	TRUE	2022-W10	11764	626	0.949475
198	4 - 12	TRUE	2022-W11	9502	526	0.947547
199	4 - 12	TRUE	2022-W12	6294	444	0.934105
200	4 - 12	TRUE	2022-W13	3180	299	0.914056
201	4 - 12	TRUE	2022-W14	1314	152	0.896317
202	4 - 12	TRUE	2022-W15	260	39	0.869565
203	13 - 17	FALSE	2021-W17	32	8	0.8
204	13 - 17	FALSE	2021-W18	117	17	0.873134
205	13 - 17	FALSE	2021-W19	92	21	0.814159
206	13 - 17	FALSE	2021-W20	64	12	0.842105
207	13 - 17	FALSE	2021-W21	82	15	0.845361
208	13 - 17	FALSE	2021-W22	127	38	0.769697
209	13 - 17	FALSE	2021-W23	84	53	0.613139
210	13 - 17	FALSE	2021-W24	65	49	0.570175
211	13 - 17	FALSE	2021-W25	50	40	0.555556
212	13 - 17	FALSE	2021-W26	37	25	0.596774
213	13 - 17	FALSE	2021-W27	225	39	0.852273
214	13 - 17	FALSE	2021-W28	554	55	0.909688
215	13 - 17	FALSE	2021-W29	391	50	0.886621
216	13 - 17	FALSE	2021-W30	208	22	0.904348
217	13 - 17	FALSE	2021-W31	93	16	0.853211
218	13 - 17	FALSE	2021-W32	85	14	0.858586
219	13 - 17	FALSE	2021-W33	72	25	0.742268
220	13 - 17	FALSE	2021-W34	83	20	0.805825
221	13 - 17	FALSE	2021-W35	68	20	0.772727
222	13 - 17	FALSE	2021-W36	83	29	0.741071
223	13 - 17	FALSE	2021-W37	56	25	0.691358
224	13 - 17	FALSE	2021-W38	48	21	0.695652
225	13 - 17	FALSE	2021-W39	52	11	0.825397
226	13 - 17	FALSE	2021-W40	35	11	0.76087
227	13 - 17	FALSE	2021-W41	69	18	0.793103
228	13 - 17	FALSE	2021-W42	97	19	0.836207
229	13 - 17	FALSE	2021-W43	116	30	0.794521
230	13 - 17	FALSE	2021-W44	178	52	0.773913
231	13 - 17	FALSE	2021-W45	323	84	0.793612
232	13 - 17	FALSE	2021-W46	382	108	0.779592
233	13 - 17	FALSE	2021-W47	320	139	0.697168
234	13 - 17	FALSE	2021-W48	319	172	0.649695
235	13 - 17	FALSE	2021-W49	303	192	0.612121
236	13 - 17	FALSE	2021-W50	301	171	0.637712
237	13 - 17	FALSE	2021-W51	320	108	0.747664
238	13 - 17	FALSE	2021-W52	489	93	0.840206
239	13 - 17	FALSE	2022-W01	975	159	0.859788
240	13 - 17	FALSE	2022-W02	2371	529	0.817586
241	13 - 17	FALSE	2022-W03	6406	1155	0.847242
242	13 - 17	FALSE	2022-W04	7160	1070	0.869988
243	13 - 17	FALSE	2022-W05	7392	1159	0.86446
244	13 - 17	FALSE	2022-W06	4865	953	0.836198
245	13 - 17	FALSE	2022-W07	2015	468	0.811518
246	13 - 17	FALSE	2022-W08	882	137	0.865554
247	13 - 17	FALSE	2022-W09	1000	114	0.897666
248	13 - 17	FALSE	2022-W10	901	204	0.815385
249	13 - 17	FALSE	2022-W11	600	140	0.810811
250	13 - 17	FALSE	2022-W12	308	100	0.754902
251	13 - 17	FALSE	2022-W13	172	61	0.738197
252	13 - 17	FALSE	2022-W14	76	30	0.716981
253	13 - 17	FALSE	2022-W15	16	10	0.615385
254	13 - 17	TRUE	2021-W17	123	9	0.931818
255	13 - 17	TRUE	2021-W18	455	55	0.892157
256	13 - 17	TRUE	2021-W19	374	37	0.909976
257	13 - 17	TRUE	2021-W20	302	59	0.836565
258	13 - 17	TRUE	2021-W21	268	37	0.878689
259	13 - 17	TRUE	2021-W22	311	72	0.81201
260	13 - 17	TRUE	2021-W23	251	116	0.683924
261	13 - 17	TRUE	2021-W24	232	145	0.615385
262	13 - 17	TRUE	2021-W25	155	121	0.561594
263	13 - 17	TRUE	2021-W26	143	74	0.658986
264	13 - 17	TRUE	2021-W27	894	138	0.866279
265	13 - 17	TRUE	2021-W28	2266	157	0.935204
266	13 - 17	TRUE	2021-W29	1723	112	0.938965
267	13 - 17	TRUE	2021-W30	941	70	0.930762
268	13 - 17	TRUE	2021-W31	584	48	0.924051
269	13 - 17	TRUE	2021-W32	539	44	0.924528
270	13 - 17	TRUE	2021-W33	571	43	0.929967
271	13 - 17	TRUE	2021-W34	528	49	0.915078
272	13 - 17	TRUE	2021-W35	570	86	0.868902
273	13 - 17	TRUE	2021-W36	544	161	0.771631
274	13 - 17	TRUE	2021-W37	427	179	0.70462
275	13 - 17	TRUE	2021-W38	400	175	0.695652
276	13 - 17	TRUE	2021-W39	358	152	0.701961
277	13 - 17	TRUE	2021-W40	527	138	0.792481
278	13 - 17	TRUE	2021-W41	686	128	0.842752
279	13 - 17	TRUE	2021-W42	878	78	0.91841
280	13 - 17	TRUE	2021-W43	1078	146	0.880719
281	13 - 17	TRUE	2021-W44	1636	245	0.86975
282	13 - 17	TRUE	2021-W45	2704	379	0.877068
283	13 - 17	TRUE	2021-W46	3014	614	0.830761
284	13 - 17	TRUE	2021-W47	2796	615	0.819701
285	13 - 17	TRUE	2021-W48	2639	717	0.786353
286	13 - 17	TRUE	2021-W49	2279	727	0.75815
287	13 - 17	TRUE	2021-W50	2221	604	0.786195
288	13 - 17	TRUE	2021-W51	1776	231	0.884903
289	13 - 17	TRUE	2021-W52	2179	166	0.929211
290	13 - 17	TRUE	2022-W01	4718	323	0.935925
291	13 - 17	TRUE	2022-W02	12766	966	0.929653
292	13 - 17	TRUE	2022-W03	35710	2172	0.942664
293	13 - 17	TRUE	2022-W04	46448	2589	0.947203
294	13 - 17	TRUE	2022-W05	54582	3143	0.945552
295	13 - 17	TRUE	2022-W06	39305	2645	0.936949
296	13 - 17	TRUE	2022-W07	19377	1340	0.935319
297	13 - 17	TRUE	2022-W08	9469	473	0.952424
298	13 - 17	TRUE	2022-W09	13815	677	0.953285
299	13 - 17	TRUE	2022-W10	13466	1147	0.921508
300	13 - 17	TRUE	2022-W11	8843	798	0.917229
301	13 - 17	TRUE	2022-W12	5167	606	0.895029
302	13 - 17	TRUE	2022-W13	2906	403	0.878211
303	13 - 17	TRUE	2022-W14	1362	210	0.866412
304	13 - 17	TRUE	2022-W15	330	60	0.846154
305	18 - 24	FALSE	2021-W17	72	17	0.808989
306	18 - 24	FALSE	2021-W18	287	89	0.763298
307	18 - 24	FALSE	2021-W19	217	63	0.775
308	18 - 24	FALSE	2021-W20	179	69	0.721774
309	18 - 24	FALSE	2021-W21	125	50	0.714286
310	18 - 24	FALSE	2021-W22	78	55	0.586466
311	18 - 24	FALSE	2021-W23	93	42	0.688889
312	18 - 24	FALSE	2021-W24	48	35	0.578313
313	18 - 24	FALSE	2021-W25	53	33	0.616279
314	18 - 24	FALSE	2021-W26	241	37	0.866906
315	18 - 24	FALSE	2021-W27	1783	243	0.880059
316	18 - 24	FALSE	2021-W28	1385	227	0.859181
317	18 - 24	FALSE	2021-W29	471	122	0.794266
318	18 - 24	FALSE	2021-W30	209	60	0.776952
319	18 - 24	FALSE	2021-W31	157	48	0.765854
320	18 - 24	FALSE	2021-W32	185	37	0.833333
321	18 - 24	FALSE	2021-W33	154	42	0.785714
322	18 - 24	FALSE	2021-W34	151	40	0.790576
323	18 - 24	FALSE	2021-W35	99	34	0.744361
324	18 - 24	FALSE	2021-W36	71	41	0.633929
325	18 - 24	FALSE	2021-W37	54	34	0.613636
326	18 - 24	FALSE	2021-W38	50	26	0.657895
327	18 - 24	FALSE	2021-W39	44	17	0.721311
328	18 - 24	FALSE	2021-W40	56	32	0.636364
329	18 - 24	FALSE	2021-W41	93	23	0.801724
330	18 - 24	FALSE	2021-W42	103	35	0.746377
331	18 - 24	FALSE	2021-W43	158	47	0.770732
332	18 - 24	FALSE	2021-W44	218	88	0.712418
333	18 - 24	FALSE	2021-W45	330	111	0.748299
334	18 - 24	FALSE	2021-W46	424	157	0.729776
335	18 - 24	FALSE	2021-W47	377	164	0.696858
336	18 - 24	FALSE	2021-W48	348	224	0.608392
337	18 - 24	FALSE	2021-W49	351	189	0.65
338	18 - 24	FALSE	2021-W50	441	221	0.666163
339	18 - 24	FALSE	2021-W51	684	242	0.738661
340	18 - 24	FALSE	2021-W52	1387	308	0.818289
341	18 - 24	FALSE	2022-W01	3503	683	0.836837
342	18 - 24	FALSE	2022-W02	3160	755	0.807152
343	18 - 24	FALSE	2022-W03	3490	756	0.82195
344	18 - 24	FALSE	2022-W04	3840	700	0.845815
345	18 - 24	FALSE	2022-W05	5026	963	0.839205
346	18 - 24	FALSE	2022-W06	4585	962	0.826573
347	18 - 24	FALSE	2022-W07	2624	617	0.809627
348	18 - 24	FALSE	2022-W08	2032	436	0.823339
349	18 - 24	FALSE	2022-W09	3507	439	0.888748
350	18 - 24	FALSE	2022-W10	1829	353	0.838222
351	18 - 24	FALSE	2022-W11	933	202	0.822026
352	18 - 24	FALSE	2022-W12	494	124	0.799353
353	18 - 24	FALSE	2022-W13	226	110	0.672619
354	18 - 24	FALSE	2022-W14	160	42	0.792079
355	18 - 24	FALSE	2022-W15	48	14	0.774194
356	18 - 24	TRUE	2021-W17	402	74	0.844538
357	18 - 24	TRUE	2021-W18	1496	231	0.866242
358	18 - 24	TRUE	2021-W19	1148	130	0.898279
359	18 - 24	TRUE	2021-W20	975	155	0.862832
360	18 - 24	TRUE	2021-W21	645	118	0.845347
361	18 - 24	TRUE	2021-W22	555	120	0.822222
362	18 - 24	TRUE	2021-W23	434	110	0.797794
363	18 - 24	TRUE	2021-W24	328	80	0.803922
364	18 - 24	TRUE	2021-W25	251	94	0.727536
365	18 - 24	TRUE	2021-W26	1027	104	0.908046
366	18 - 24	TRUE	2021-W27	9494	485	0.951398
367	18 - 24	TRUE	2021-W28	9066	643	0.933773
368	18 - 24	TRUE	2021-W29	3411	340	0.909358
369	18 - 24	TRUE	2021-W30	1918	202	0.904717
370	18 - 24	TRUE	2021-W31	1557	151	0.911593
371	18 - 24	TRUE	2021-W32	1650	128	0.928009
372	18 - 24	TRUE	2021-W33	1362	121	0.918409
373	18 - 24	TRUE	2021-W34	1257	172	0.879636
374	18 - 24	TRUE	2021-W35	924	188	0.830935
375	18 - 24	TRUE	2021-W36	718	211	0.772874
376	18 - 24	TRUE	2021-W37	514	193	0.727016
377	18 - 24	TRUE	2021-W38	460	213	0.683507
378	18 - 24	TRUE	2021-W39	473	223	0.679598
379	18 - 24	TRUE	2021-W40	755	226	0.769623
380	18 - 24	TRUE	2021-W41	1164	260	0.817416
381	18 - 24	TRUE	2021-W42	1517	281	0.843715
382	18 - 24	TRUE	2021-W43	2141	350	0.859494
383	18 - 24	TRUE	2021-W44	2750	592	0.822861
384	18 - 24	TRUE	2021-W45	4000	863	0.822538
385	18 - 24	TRUE	2021-W46	4877	1245	0.796635
386	18 - 24	TRUE	2021-W47	3823	1111	0.774828
387	18 - 24	TRUE	2021-W48	3734	1136	0.766735
388	18 - 24	TRUE	2021-W49	3223	1158	0.735677
389	18 - 24	TRUE	2021-W50	3324	925	0.782302
390	18 - 24	TRUE	2021-W51	4004	728	0.846154
391	18 - 24	TRUE	2021-W52	7220	698	0.911846
392	18 - 24	TRUE	2022-W01	18924	1960	0.906148
393	18 - 24	TRUE	2022-W02	18523	2306	0.889289
394	18 - 24	TRUE	2022-W03	22398	2375	0.904129
395	18 - 24	TRUE	2022-W04	29329	2803	0.912766
396	18 - 24	TRUE	2022-W05	42856	3874	0.917098
397	18 - 24	TRUE	2022-W06	38797	3863	0.909447
398	18 - 24	TRUE	2022-W07	26980	2439	0.917094
399	18 - 24	TRUE	2022-W08	23013	1440	0.941112
400	18 - 24	TRUE	2022-W09	50935	2934	0.945535
401	18 - 24	TRUE	2022-W10	27783	2628	0.913584
402	18 - 24	TRUE	2022-W11	15059	1505	0.90914
403	18 - 24	TRUE	2022-W12	9092	985	0.902253
404	18 - 24	TRUE	2022-W13	5804	714	0.890457
405	18 - 24	TRUE	2022-W14	3076	408	0.882893
406	18 - 24	TRUE	2022-W15	791	129	0.859783
407	25 - 29	FALSE	2021-W17	38	11	0.77551
408	25 - 29	FALSE	2021-W18	126	56	0.692308
409	25 - 29	FALSE	2021-W19	99	46	0.682759
410	25 - 29	FALSE	2021-W20	57	53	0.518182
411	25 - 29	FALSE	2021-W21	56	30	0.651163
412	25 - 29	FALSE	2021-W22	37	34	0.521127
413	25 - 29	FALSE	2021-W23	24	27	0.470588
414	25 - 29	FALSE	2021-W24	19	20	0.487179
415	25 - 29	FALSE	2021-W25	15	21	0.416667
416	25 - 29	FALSE	2021-W26	37	20	0.649123
417	25 - 29	FALSE	2021-W27	338	99	0.773455
418	25 - 29	FALSE	2021-W28	341	130	0.723992
419	25 - 29	FALSE	2021-W29	134	87	0.606335
420	25 - 29	FALSE	2021-W30	69	39	0.638889
421	25 - 29	FALSE	2021-W31	45	38	0.542169
422	25 - 29	FALSE	2021-W32	55	22	0.714286
423	25 - 29	FALSE	2021-W33	44	21	0.676923
424	25 - 29	FALSE	2021-W34	43	18	0.704918
425	25 - 29	FALSE	2021-W35	51	21	0.708333
426	25 - 29	FALSE	2021-W36	55	25	0.6875
427	25 - 29	FALSE	2021-W37	38	26	0.59375
428	25 - 29	FALSE	2021-W38	27	17	0.613636
429	25 - 29	FALSE	2021-W39	26	21	0.553191
430	25 - 29	FALSE	2021-W40	35	22	0.614035
431	25 - 29	FALSE	2021-W41	60	31	0.659341
432	25 - 29	FALSE	2021-W42	93	21	0.815789
433	25 - 29	FALSE	2021-W43	93	33	0.738095
434	25 - 29	FALSE	2021-W44	160	69	0.69869
435	25 - 29	FALSE	2021-W45	249	109	0.695531
436	25 - 29	FALSE	2021-W46	260	121	0.682415
437	25 - 29	FALSE	2021-W47	260	115	0.693333
438	25 - 29	FALSE	2021-W48	243	141	0.632812
439	25 - 29	FALSE	2021-W49	279	137	0.670673
440	25 - 29	FALSE	2021-W50	334	156	0.681633
441	25 - 29	FALSE	2021-W51	435	212	0.672334
442	25 - 29	FALSE	2021-W52	748	208	0.782427
443	25 - 29	FALSE	2022-W01	1471	410	0.782031
444	25 - 29	FALSE	2022-W02	1418	422	0.770652
445	25 - 29	FALSE	2022-W03	1656	438	0.790831
446	25 - 29	FALSE	2022-W04	1983	422	0.824532
447	25 - 29	FALSE	2022-W05	2648	580	0.820322
448	25 - 29	FALSE	2022-W06	2332	516	0.81882
449	25 - 29	FALSE	2022-W07	1546	380	0.8027
450	25 - 29	FALSE	2022-W08	1380	257	0.843005
451	25 - 29	FALSE	2022-W09	2395	337	0.876647
452	25 - 29	FALSE	2022-W10	1565	302	0.838243
453	25 - 29	FALSE	2022-W11	938	194	0.828622
454	25 - 29	FALSE	2022-W12	605	120	0.834483
455	25 - 29	FALSE	2022-W13	355	83	0.810502
456	25 - 29	FALSE	2022-W14	177	60	0.746835
457	25 - 29	FALSE	2022-W15	58	16	0.783784
458	25 - 29	TRUE	2021-W17	209	42	0.832669
459	25 - 29	TRUE	2021-W18	680	151	0.818291
460	25 - 29	TRUE	2021-W19	503	74	0.87175
461	25 - 29	TRUE	2021-W20	479	107	0.817406
462	25 - 29	TRUE	2021-W21	308	89	0.775819
463	25 - 29	TRUE	2021-W22	245	83	0.746951
464	25 - 29	TRUE	2021-W23	143	64	0.690821
465	25 - 29	TRUE	2021-W24	124	49	0.716763
466	25 - 29	TRUE	2021-W25	97	58	0.625806
467	25 - 29	TRUE	2021-W26	218	46	0.825758
468	25 - 29	TRUE	2021-W27	2271	188	0.923546
469	25 - 29	TRUE	2021-W28	3019	305	0.908243
470	25 - 29	TRUE	2021-W29	1328	186	0.877147
471	25 - 29	TRUE	2021-W30	778	132	0.854945
472	25 - 29	TRUE	2021-W31	683	100	0.872286
473	25 - 29	TRUE	2021-W32	662	83	0.888591
474	25 - 29	TRUE	2021-W33	630	65	0.906475
475	25 - 29	TRUE	2021-W34	587	83	0.876119
476	25 - 29	TRUE	2021-W35	547	111	0.831307
477	25 - 29	TRUE	2021-W36	523	131	0.799694
478	25 - 29	TRUE	2021-W37	370	111	0.769231
479	25 - 29	TRUE	2021-W38	333	110	0.751693
480	25 - 29	TRUE	2021-W39	350	110	0.76087
481	25 - 29	TRUE	2021-W40	536	152	0.77907
482	25 - 29	TRUE	2021-W41	765	158	0.828819
483	25 - 29	TRUE	2021-W42	1262	196	0.865569
484	25 - 29	TRUE	2021-W43	1752	267	0.867756
485	25 - 29	TRUE	2021-W44	2222	407	0.845188
486	25 - 29	TRUE	2021-W45	2969	644	0.821755
487	25 - 29	TRUE	2021-W46	3541	747	0.825793
488	25 - 29	TRUE	2021-W47	3098	737	0.807823
489	25 - 29	TRUE	2021-W48	2971	797	0.788482
490	25 - 29	TRUE	2021-W49	2655	720	0.786667
491	25 - 29	TRUE	2021-W50	2684	643	0.806733
492	25 - 29	TRUE	2021-W51	2967	611	0.829234
493	25 - 29	TRUE	2021-W52	4776	594	0.889385
494	25 - 29	TRUE	2022-W01	10070	1239	0.890441
495	25 - 29	TRUE	2022-W02	9918	1367	0.878866
496	25 - 29	TRUE	2022-W03	12425	1513	0.891448
497	25 - 29	TRUE	2022-W04	17214	1851	0.902911
498	25 - 29	TRUE	2022-W05	24381	2664	0.901498
499	25 - 29	TRUE	2022-W06	22637	2441	0.902664
500	25 - 29	TRUE	2022-W07	17489	1634	0.914553
501	25 - 29	TRUE	2022-W08	15768	1086	0.935564
502	25 - 29	TRUE	2022-W09	33060	1708	0.950874
503	25 - 29	TRUE	2022-W10	24009	1612	0.937083
504	25 - 29	TRUE	2022-W11	14898	1031	0.935275
505	25 - 29	TRUE	2022-W12	10110	715	0.933949
506	25 - 29	TRUE	2022-W13	6524	555	0.921599
507	25 - 29	TRUE	2022-W14	3829	343	0.917785
508	25 - 29	TRUE	2022-W15	1043	112	0.90303
509	30 - 39	FALSE	2021-W17	34	19	0.641509
510	30 - 39	FALSE	2021-W18	139	69	0.668269
511	30 - 39	FALSE	2021-W19	114	55	0.674556
512	30 - 39	FALSE	2021-W20	76	80	0.487179
513	30 - 39	FALSE	2021-W21	70	66	0.514706
514	30 - 39	FALSE	2021-W22	61	39	0.61
515	30 - 39	FALSE	2021-W23	31	36	0.462687
516	30 - 39	FALSE	2021-W24	29	27	0.517857
517	30 - 39	FALSE	2021-W25	12	29	0.292683
518	30 - 39	FALSE	2021-W26	27	34	0.442623
519	30 - 39	FALSE	2021-W27	137	78	0.637209
520	30 - 39	FALSE	2021-W28	227	135	0.627072
521	30 - 39	FALSE	2021-W29	175	95	0.648148
522	30 - 39	FALSE	2021-W30	93	58	0.615894
523	30 - 39	FALSE	2021-W31	62	45	0.579439
524	30 - 39	FALSE	2021-W32	74	34	0.685185
525	30 - 39	FALSE	2021-W33	65	27	0.706522
526	30 - 39	FALSE	2021-W34	80	35	0.695652
527	30 - 39	FALSE	2021-W35	89	42	0.679389
528	30 - 39	FALSE	2021-W36	79	54	0.593985
529	30 - 39	FALSE	2021-W37	68	38	0.641509
530	30 - 39	FALSE	2021-W38	57	31	0.647727
531	30 - 39	FALSE	2021-W39	43	30	0.589041
532	30 - 39	FALSE	2021-W40	72	29	0.712871
533	30 - 39	FALSE	2021-W41	106	27	0.796992
534	30 - 39	FALSE	2021-W42	175	43	0.802752
535	30 - 39	FALSE	2021-W43	248	88	0.738095
536	30 - 39	FALSE	2021-W44	307	124	0.712297
537	30 - 39	FALSE	2021-W45	494	199	0.712843
538	30 - 39	FALSE	2021-W46	590	235	0.715152
539	30 - 39	FALSE	2021-W47	592	263	0.692398
540	30 - 39	FALSE	2021-W48	608	301	0.668867
541	30 - 39	FALSE	2021-W49	707	292	0.707708
542	30 - 39	FALSE	2021-W50	736	298	0.711799
543	30 - 39	FALSE	2021-W51	757	309	0.710131
544	30 - 39	FALSE	2021-W52	1017	317	0.762369
545	30 - 39	FALSE	2022-W01	1711	430	0.799159
546	30 - 39	FALSE	2022-W02	2197	563	0.796014
547	30 - 39	FALSE	2022-W03	3852	747	0.837573
548	30 - 39	FALSE	2022-W04	4935	854	0.852479
549	30 - 39	FALSE	2022-W05	5765	990	0.853442
550	30 - 39	FALSE	2022-W06	4844	909	0.841995
551	30 - 39	FALSE	2022-W07	3199	532	0.857411
552	30 - 39	FALSE	2022-W08	2513	428	0.854471
553	30 - 39	FALSE	2022-W09	3863	374	0.91173
554	30 - 39	FALSE	2022-W10	3264	439	0.881447
555	30 - 39	FALSE	2022-W11	2359	322	0.879896
556	30 - 39	FALSE	2022-W12	1543	200	0.885255
557	30 - 39	FALSE	2022-W13	924	142	0.866792
558	30 - 39	FALSE	2022-W14	473	82	0.852252
559	30 - 39	FALSE	2022-W15	121	21	0.852113
560	30 - 39	TRUE	2021-W17	281	59	0.826471
561	30 - 39	TRUE	2021-W18	1073	239	0.817835
562	30 - 39	TRUE	2021-W19	859	178	0.828351
563	30 - 39	TRUE	2021-W20	681	156	0.81362
564	30 - 39	TRUE	2021-W21	542	159	0.773181
565	30 - 39	TRUE	2021-W22	429	131	0.766071
566	30 - 39	TRUE	2021-W23	311	111	0.736967
567	30 - 39	TRUE	2021-W24	184	120	0.605263
568	30 - 39	TRUE	2021-W25	136	99	0.578723
569	30 - 39	TRUE	2021-W26	233	101	0.697605
570	30 - 39	TRUE	2021-W27	1296	222	0.853755
571	30 - 39	TRUE	2021-W28	2219	312	0.876729
572	30 - 39	TRUE	2021-W29	1679	217	0.885549
573	30 - 39	TRUE	2021-W30	1073	183	0.854299
574	30 - 39	TRUE	2021-W31	878	134	0.867589
575	30 - 39	TRUE	2021-W32	829	102	0.89044
576	30 - 39	TRUE	2021-W33	853	106	0.889468
577	30 - 39	TRUE	2021-W34	1020	163	0.862215
578	30 - 39	TRUE	2021-W35	931	167	0.847905
579	30 - 39	TRUE	2021-W36	871	190	0.820924
580	30 - 39	TRUE	2021-W37	690	181	0.792193
581	30 - 39	TRUE	2021-W38	655	185	0.779762
582	30 - 39	TRUE	2021-W39	723	197	0.78587
583	30 - 39	TRUE	2021-W40	958	192	0.833043
584	30 - 39	TRUE	2021-W41	1423	215	0.868742
585	30 - 39	TRUE	2021-W42	2342	313	0.882109
586	30 - 39	TRUE	2021-W43	3296	340	0.906491
587	30 - 39	TRUE	2021-W44	4319	568	0.883773
588	30 - 39	TRUE	2021-W45	6324	920	0.872998
589	30 - 39	TRUE	2021-W46	7206	1178	0.859494
590	30 - 39	TRUE	2021-W47	6986	1345	0.838555
591	30 - 39	TRUE	2021-W48	7188	1428	0.834262
592	30 - 39	TRUE	2021-W49	6704	1360	0.831349
593	30 - 39	TRUE	2021-W50	6054	1103	0.845885
594	30 - 39	TRUE	2021-W51	6045	975	0.861111
595	30 - 39	TRUE	2021-W52	7656	914	0.893349
596	30 - 39	TRUE	2022-W01	12081	1330	0.900828
597	30 - 39	TRUE	2022-W02	15725	1818	0.896369
598	30 - 39	TRUE	2022-W03	26084	2346	0.917482
599	30 - 39	TRUE	2022-W04	39890	3416	0.921119
600	30 - 39	TRUE	2022-W05	49849	4370	0.919401
601	30 - 39	TRUE	2022-W06	43663	3818	0.919589
602	30 - 39	TRUE	2022-W07	32408	2318	0.933249
603	30 - 39	TRUE	2022-W08	27545	1530	0.947377
604	30 - 39	TRUE	2022-W09	48709	1969	0.961147
605	30 - 39	TRUE	2022-W10	45936	2169	0.954911
606	30 - 39	TRUE	2022-W11	33346	1614	0.953833
607	30 - 39	TRUE	2022-W12	24199	1299	0.949055
608	30 - 39	TRUE	2022-W13	15034	880	0.944703
609	30 - 39	TRUE	2022-W14	8488	545	0.939666
610	30 - 39	TRUE	2022-W15	2207	201	0.916528
611	40 - 49	FALSE	2021-W17	29	19	0.604167
612	40 - 49	FALSE	2021-W18	135	55	0.710526
613	40 - 49	FALSE	2021-W19	112	38	0.746667
614	40 - 49	FALSE	2021-W20	78	59	0.569343
615	40 - 49	FALSE	2021-W21	79	47	0.626984
616	40 - 49	FALSE	2021-W22	74	44	0.627119
617	40 - 49	FALSE	2021-W23	33	47	0.4125
618	40 - 49	FALSE	2021-W24	23	25	0.479167
619	40 - 49	FALSE	2021-W25	15	34	0.306122
620	40 - 49	FALSE	2021-W26	13	26	0.333333
621	40 - 49	FALSE	2021-W27	68	47	0.591304
622	40 - 49	FALSE	2021-W28	125	94	0.570776
623	40 - 49	FALSE	2021-W29	117	82	0.58794
624	40 - 49	FALSE	2021-W30	50	39	0.561798
625	40 - 49	FALSE	2021-W31	51	29	0.6375
626	40 - 49	FALSE	2021-W32	39	25	0.609375
627	40 - 49	FALSE	2021-W33	46	32	0.589744
628	40 - 49	FALSE	2021-W34	63	44	0.588785
629	40 - 49	FALSE	2021-W35	49	48	0.505155
630	40 - 49	FALSE	2021-W36	80	55	0.592593
631	40 - 49	FALSE	2021-W37	69	37	0.650943
632	40 - 49	FALSE	2021-W38	52	29	0.641975
633	40 - 49	FALSE	2021-W39	41	23	0.640625
634	40 - 49	FALSE	2021-W40	73	28	0.722772
635	40 - 49	FALSE	2021-W41	82	31	0.725664
636	40 - 49	FALSE	2021-W42	144	40	0.782609
637	40 - 49	FALSE	2021-W43	205	80	0.719298
638	40 - 49	FALSE	2021-W44	285	108	0.725191
639	40 - 49	FALSE	2021-W45	448	172	0.722581
640	40 - 49	FALSE	2021-W46	551	205	0.728836
641	40 - 49	FALSE	2021-W47	563	235	0.705514
642	40 - 49	FALSE	2021-W48	561	280	0.667063
643	40 - 49	FALSE	2021-W49	584	246	0.703614
644	40 - 49	FALSE	2021-W50	657	241	0.731626
645	40 - 49	FALSE	2021-W51	653	246	0.726363
646	40 - 49	FALSE	2021-W52	778	211	0.786653
647	40 - 49	FALSE	2022-W01	1299	309	0.807836
648	40 - 49	FALSE	2022-W02	1874	440	0.809853
649	40 - 49	FALSE	2022-W03	3401	741	0.821101
650	40 - 49	FALSE	2022-W04	4776	909	0.840106
651	40 - 49	FALSE	2022-W05	5394	1023	0.84058
652	40 - 49	FALSE	2022-W06	4363	850	0.836946
653	40 - 49	FALSE	2022-W07	2497	462	0.843866
654	40 - 49	FALSE	2022-W08	1735	309	0.848826
655	40 - 49	FALSE	2022-W09	2643	266	0.90856
656	40 - 49	FALSE	2022-W10	2483	308	0.889645
657	40 - 49	FALSE	2022-W11	1879	246	0.884235
658	40 - 49	FALSE	2022-W12	1272	187	0.87183
659	40 - 49	FALSE	2022-W13	730	128	0.850816
660	40 - 49	FALSE	2022-W14	402	56	0.877729
661	40 - 49	FALSE	2022-W15	95	13	0.87963
662	40 - 49	TRUE	2021-W17	291	47	0.860947
663	40 - 49	TRUE	2021-W18	1042	132	0.887564
664	40 - 49	TRUE	2021-W19	820	93	0.898138
665	40 - 49	TRUE	2021-W20	639	114	0.848606
666	40 - 49	TRUE	2021-W21	565	106	0.842027
667	40 - 49	TRUE	2021-W22	453	117	0.794737
668	40 - 49	TRUE	2021-W23	275	82	0.770308
669	40 - 49	TRUE	2021-W24	147	75	0.662162
670	40 - 49	TRUE	2021-W25	114	60	0.655172
671	40 - 49	TRUE	2021-W26	120	82	0.594059
672	40 - 49	TRUE	2021-W27	574	158	0.784153
673	40 - 49	TRUE	2021-W28	1428	192	0.881481
674	40 - 49	TRUE	2021-W29	1233	169	0.879458
675	40 - 49	TRUE	2021-W30	709	96	0.880745
676	40 - 49	TRUE	2021-W31	542	88	0.860317
677	40 - 49	TRUE	2021-W32	573	63	0.900943
678	40 - 49	TRUE	2021-W33	586	88	0.869436
679	40 - 49	TRUE	2021-W34	711	86	0.892095
680	40 - 49	TRUE	2021-W35	698	104	0.870324
681	40 - 49	TRUE	2021-W36	643	131	0.830749
682	40 - 49	TRUE	2021-W37	590	117	0.834512
683	40 - 49	TRUE	2021-W38	538	144	0.788856
684	40 - 49	TRUE	2021-W39	575	130	0.815603
685	40 - 49	TRUE	2021-W40	876	143	0.859666
686	40 - 49	TRUE	2021-W41	1241	159	0.886429
687	40 - 49	TRUE	2021-W42	2049	215	0.905035
688	40 - 49	TRUE	2021-W43	2936	285	0.911518
689	40 - 49	TRUE	2021-W44	3693	385	0.905591
690	40 - 49	TRUE	2021-W45	5629	730	0.885202
691	40 - 49	TRUE	2021-W46	6570	829	0.887958
692	40 - 49	TRUE	2021-W47	6422	938	0.872554
693	40 - 49	TRUE	2021-W48	6171	972	0.863923
694	40 - 49	TRUE	2021-W49	5762	860	0.87013
695	40 - 49	TRUE	2021-W50	5336	719	0.881255
696	40 - 49	TRUE	2021-W51	4739	602	0.887287
697	40 - 49	TRUE	2021-W52	5974	540	0.917102
698	40 - 49	TRUE	2022-W01	8952	778	0.920041
699	40 - 49	TRUE	2022-W02	12528	1142	0.916459
700	40 - 49	TRUE	2022-W03	22908	1921	0.922631
701	40 - 49	TRUE	2022-W04	37670	2789	0.931066
702	40 - 49	TRUE	2022-W05	46846	3557	0.929429
703	40 - 49	TRUE	2022-W06	39559	2926	0.931129
704	40 - 49	TRUE	2022-W07	26242	1744	0.937683
705	40 - 49	TRUE	2022-W08	20621	1055	0.951329
706	40 - 49	TRUE	2022-W09	34999	1167	0.967732
707	40 - 49	TRUE	2022-W10	36707	1634	0.957382
708	40 - 49	TRUE	2022-W11	27989	1175	0.959711
709	40 - 49	TRUE	2022-W12	20699	887	0.958909
710	40 - 49	TRUE	2022-W13	12946	649	0.952262
711	40 - 49	TRUE	2022-W14	7140	431	0.943072
712	40 - 49	TRUE	2022-W15	1703	139	0.924539
713	50 - 59	FALSE	2021-W17	28	14	0.666667
714	50 - 59	FALSE	2021-W18	118	62	0.655556
715	50 - 59	FALSE	2021-W19	124	52	0.704545
716	50 - 59	FALSE	2021-W20	83	59	0.584507
717	50 - 59	FALSE	2021-W21	65	48	0.575221
718	50 - 59	FALSE	2021-W22	64	34	0.653061
719	50 - 59	FALSE	2021-W23	28	25	0.528302
720	50 - 59	FALSE	2021-W24	19	19	0.5
721	50 - 59	FALSE	2021-W25	9	16	0.36
722	50 - 59	FALSE	2021-W26	9	20	0.310345
723	50 - 59	FALSE	2021-W27	57	71	0.445312
724	50 - 59	FALSE	2021-W28	108	90	0.545455
725	50 - 59	FALSE	2021-W29	91	71	0.561728
726	50 - 59	FALSE	2021-W30	43	33	0.565789
727	50 - 59	FALSE	2021-W31	28	25	0.528302
728	50 - 59	FALSE	2021-W32	28	24	0.538462
729	50 - 59	FALSE	2021-W33	26	23	0.530612
730	50 - 59	FALSE	2021-W34	44	38	0.536585
731	50 - 59	FALSE	2021-W35	44	37	0.54321
732	50 - 59	FALSE	2021-W36	32	45	0.415584
733	50 - 59	FALSE	2021-W37	28	32	0.466667
734	50 - 59	FALSE	2021-W38	33	26	0.559322
735	50 - 59	FALSE	2021-W39	27	17	0.613636
736	50 - 59	FALSE	2021-W40	44	22	0.666667
737	50 - 59	FALSE	2021-W41	68	32	0.68
738	50 - 59	FALSE	2021-W42	110	41	0.728477
739	50 - 59	FALSE	2021-W43	174	56	0.756522
740	50 - 59	FALSE	2021-W44	210	99	0.679612
741	50 - 59	FALSE	2021-W45	321	139	0.697826
742	50 - 59	FALSE	2021-W46	386	141	0.732448
743	50 - 59	FALSE	2021-W47	378	178	0.679856
744	50 - 59	FALSE	2021-W48	361	210	0.632224
745	50 - 59	FALSE	2021-W49	410	191	0.682196
746	50 - 59	FALSE	2021-W50	438	185	0.70305
747	50 - 59	FALSE	2021-W51	468	207	0.693333
748	50 - 59	FALSE	2021-W52	835	208	0.800575
749	50 - 59	FALSE	2022-W01	1398	366	0.792517
750	50 - 59	FALSE	2022-W02	1491	461	0.763832
751	50 - 59	FALSE	2022-W03	1864	502	0.787828
752	50 - 59	FALSE	2022-W04	2494	495	0.834393
753	50 - 59	FALSE	2022-W05	3149	676	0.823268
754	50 - 59	FALSE	2022-W06	2812	695	0.801825
755	50 - 59	FALSE	2022-W07	1815	391	0.822756
756	50 - 59	FALSE	2022-W08	1442	276	0.839348
757	50 - 59	FALSE	2022-W09	2603	338	0.885073
758	50 - 59	FALSE	2022-W10	2705	355	0.883987
759	50 - 59	FALSE	2022-W11	1836	218	0.893866
760	50 - 59	FALSE	2022-W12	1295	175	0.880952
761	50 - 59	FALSE	2022-W13	883	114	0.885657
762	50 - 59	FALSE	2022-W14	458	60	0.88417
763	50 - 59	FALSE	2022-W15	116	16	0.878788
764	50 - 59	TRUE	2021-W17	311	45	0.873596
765	50 - 59	TRUE	2021-W18	1081	160	0.871072
766	50 - 59	TRUE	2021-W19	969	95	0.910714
767	50 - 59	TRUE	2021-W20	681	137	0.832518
768	50 - 59	TRUE	2021-W21	514	108	0.826367
769	50 - 59	TRUE	2021-W22	395	70	0.849462
770	50 - 59	TRUE	2021-W23	227	54	0.807829
771	50 - 59	TRUE	2021-W24	127	40	0.760479
772	50 - 59	TRUE	2021-W25	86	55	0.609929
773	50 - 59	TRUE	2021-W26	92	64	0.589744
774	50 - 59	TRUE	2021-W27	465	165	0.738095
775	50 - 59	TRUE	2021-W28	1378	211	0.867212
776	50 - 59	TRUE	2021-W29	1006	150	0.870242
777	50 - 59	TRUE	2021-W30	525	116	0.819033
778	50 - 59	TRUE	2021-W31	439	89	0.831439
779	50 - 59	TRUE	2021-W32	488	91	0.842832
780	50 - 59	TRUE	2021-W33	501	67	0.882042
781	50 - 59	TRUE	2021-W34	545	114	0.827011
782	50 - 59	TRUE	2021-W35	528	123	0.81106
783	50 - 59	TRUE	2021-W36	467	117	0.799658
784	50 - 59	TRUE	2021-W37	417	112	0.78828
785	50 - 59	TRUE	2021-W38	381	112	0.772819
786	50 - 59	TRUE	2021-W39	457	123	0.787931
787	50 - 59	TRUE	2021-W40	722	136	0.841492
788	50 - 59	TRUE	2021-W41	1087	165	0.868211
789	50 - 59	TRUE	2021-W42	1776	215	0.892014
790	50 - 59	TRUE	2021-W43	2717	262	0.912051
791	50 - 59	TRUE	2021-W44	3636	401	0.900669
792	50 - 59	TRUE	2021-W45	5032	637	0.887635
793	50 - 59	TRUE	2021-W46	5669	671	0.894164
794	50 - 59	TRUE	2021-W47	5576	715	0.886346
795	50 - 59	TRUE	2021-W48	5400	767	0.875628
796	50 - 59	TRUE	2021-W49	4812	652	0.880673
797	50 - 59	TRUE	2021-W50	4572	580	0.887422
798	50 - 59	TRUE	2021-W51	4314	529	0.89077
799	50 - 59	TRUE	2021-W52	6401	505	0.926875
800	50 - 59	TRUE	2022-W01	9298	845	0.916691
801	50 - 59	TRUE	2022-W02	10693	1106	0.906263
802	50 - 59	TRUE	2022-W03	14371	1360	0.913547
803	50 - 59	TRUE	2022-W04	22210	1855	0.922917
804	50 - 59	TRUE	2022-W05	29927	2537	0.921852
805	50 - 59	TRUE	2022-W06	28614	2330	0.924703
806	50 - 59	TRUE	2022-W07	22029	1595	0.932484
807	50 - 59	TRUE	2022-W08	19164	1007	0.950077
808	50 - 59	TRUE	2022-W09	36713	1449	0.96203
809	50 - 59	TRUE	2022-W10	42412	1795	0.959396
810	50 - 59	TRUE	2022-W11	32466	1252	0.962868
811	50 - 59	TRUE	2022-W12	24495	968	0.961984
812	50 - 59	TRUE	2022-W13	15835	778	0.953169
813	50 - 59	TRUE	2022-W14	8449	438	0.950715
814	50 - 59	TRUE	2022-W15	1964	120	0.942418
815	60 - 69	FALSE	2021-W17	14	3	0.823529
816	60 - 69	FALSE	2021-W18	50	26	0.657895
817	60 - 69	FALSE	2021-W19	46	21	0.686567
818	60 - 69	FALSE	2021-W20	26	17	0.604651
819	60 - 69	FALSE	2021-W21	16	13	0.551724
820	60 - 69	FALSE	2021-W22	13	17	0.433333
821	60 - 69	FALSE	2021-W23	6	15	0.285714
822	60 - 69	FALSE	2021-W24	5	8	0.384615
823	60 - 69	FALSE	2021-W25	4	4	0.5
824	60 - 69	FALSE	2021-W26	1	11	0.0833333
825	60 - 69	FALSE	2021-W27	7	20	0.259259
826	60 - 69	FALSE	2021-W28	20	33	0.377358
827	60 - 69	FALSE	2021-W29	30	24	0.555556
828	60 - 69	FALSE	2021-W30	16	15	0.516129
829	60 - 69	FALSE	2021-W31	14	20	0.411765
830	60 - 69	FALSE	2021-W32	22	15	0.594595
831	60 - 69	FALSE	2021-W33	30	17	0.638298
832	60 - 69	FALSE	2021-W34	19	15	0.558824
833	60 - 69	FALSE	2021-W35	31	21	0.596154
834	60 - 69	FALSE	2021-W36	20	24	0.454545
835	60 - 69	FALSE	2021-W37	18	17	0.514286
836	60 - 69	FALSE	2021-W38	25	24	0.510204
837	60 - 69	FALSE	2021-W39	20	12	0.625
838	60 - 69	FALSE	2021-W40	27	10	0.72973
839	60 - 69	FALSE	2021-W41	35	19	0.648148
840	60 - 69	FALSE	2021-W42	64	29	0.688172
841	60 - 69	FALSE	2021-W43	94	32	0.746032
842	60 - 69	FALSE	2021-W44	148	58	0.718447
843	60 - 69	FALSE	2021-W45	206	64	0.762963
844	60 - 69	FALSE	2021-W46	245	75	0.765625
845	60 - 69	FALSE	2021-W47	266	101	0.724796
846	60 - 69	FALSE	2021-W48	297	122	0.708831
847	60 - 69	FALSE	2021-W49	311	127	0.710046
848	60 - 69	FALSE	2021-W50	290	106	0.732323
849	60 - 69	FALSE	2021-W51	308	147	0.676923
850	60 - 69	FALSE	2021-W52	431	116	0.787934
851	60 - 69	FALSE	2022-W01	484	147	0.767036
852	60 - 69	FALSE	2022-W02	525	213	0.711382
853	60 - 69	FALSE	2022-W03	730	204	0.781585
854	60 - 69	FALSE	2022-W04	977	233	0.807438
855	60 - 69	FALSE	2022-W05	1431	284	0.834402
856	60 - 69	FALSE	2022-W06	1283	251	0.836375
857	60 - 69	FALSE	2022-W07	946	207	0.820468
858	60 - 69	FALSE	2022-W08	849	150	0.84985
859	60 - 69	FALSE	2022-W09	1388	188	0.880711
860	60 - 69	FALSE	2022-W10	1773	219	0.89006
861	60 - 69	FALSE	2022-W11	1517	167	0.900831
862	60 - 69	FALSE	2022-W12	1179	142	0.892506
863	60 - 69	FALSE	2022-W13	799	67	0.922633
864	60 - 69	FALSE	2022-W14	360	49	0.880196
865	60 - 69	FALSE	2022-W15	70	5	0.933333
866	60 - 69	TRUE	2021-W17	130	19	0.872483
867	60 - 69	TRUE	2021-W18	494	73	0.871252
868	60 - 69	TRUE	2021-W19	405	50	0.89011
869	60 - 69	TRUE	2021-W20	235	54	0.813149
870	60 - 69	TRUE	2021-W21	152	34	0.817204
871	60 - 69	TRUE	2021-W22	104	39	0.727273
872	60 - 69	TRUE	2021-W23	62	39	0.613861
873	60 - 69	TRUE	2021-W24	44	27	0.619718
874	60 - 69	TRUE	2021-W25	23	35	0.396552
875	60 - 69	TRUE	2021-W26	28	30	0.482759
876	60 - 69	TRUE	2021-W27	113	60	0.653179
877	60 - 69	TRUE	2021-W28	406	95	0.810379
878	60 - 69	TRUE	2021-W29	399	99	0.801205
879	60 - 69	TRUE	2021-W30	229	62	0.786942
880	60 - 69	TRUE	2021-W31	228	45	0.835165
881	60 - 69	TRUE	2021-W32	260	59	0.815047
882	60 - 69	TRUE	2021-W33	228	66	0.77551
883	60 - 69	TRUE	2021-W34	271	72	0.790087
884	60 - 69	TRUE	2021-W35	302	70	0.811828
885	60 - 69	TRUE	2021-W36	285	68	0.807365
886	60 - 69	TRUE	2021-W37	230	71	0.76412
887	60 - 69	TRUE	2021-W38	226	56	0.801418
888	60 - 69	TRUE	2021-W39	300	79	0.791557
889	60 - 69	TRUE	2021-W40	452	98	0.821818
890	60 - 69	TRUE	2021-W41	724	92	0.887255
891	60 - 69	TRUE	2021-W42	1311	126	0.912317
892	60 - 69	TRUE	2021-W43	1967	181	0.915736
893	60 - 69	TRUE	2021-W44	2681	270	0.908506
894	60 - 69	TRUE	2021-W45	3667	339	0.915377
895	60 - 69	TRUE	2021-W46	4029	370	0.91589
896	60 - 69	TRUE	2021-W47	4089	421	0.906652
897	60 - 69	TRUE	2021-W48	4151	459	0.900434
898	60 - 69	TRUE	2021-W49	3609	405	0.899103
899	60 - 69	TRUE	2021-W50	3193	379	0.893897
900	60 - 69	TRUE	2021-W51	2856	319	0.899528
901	60 - 69	TRUE	2021-W52	3321	317	0.912864
902	60 - 69	TRUE	2022-W01	3250	418	0.886041
903	60 - 69	TRUE	2022-W02	3965	496	0.888814
904	60 - 69	TRUE	2022-W03	5661	519	0.916019
905	60 - 69	TRUE	2022-W04	9918	722	0.932143
906	60 - 69	TRUE	2022-W05	14063	1029	0.931818
907	60 - 69	TRUE	2022-W06	14461	992	0.935805
908	60 - 69	TRUE	2022-W07	12240	753	0.942046
909	60 - 69	TRUE	2022-W08	11651	530	0.95649
910	60 - 69	TRUE	2022-W09	19736	745	0.963625
911	60 - 69	TRUE	2022-W10	28859	1036	0.965345
912	60 - 69	TRUE	2022-W11	24690	743	0.970786
913	60 - 69	TRUE	2022-W12	20200	597	0.971294
914	60 - 69	TRUE	2022-W13	13147	450	0.966904
915	60 - 69	TRUE	2022-W14	6180	250	0.96112
916	60 - 69	TRUE	2022-W15	1194	69	0.945368
917	70 - 79	FALSE	2021-W17	7	1	0.875
918	70 - 79	FALSE	2021-W18	21	7	0.75
919	70 - 79	FALSE	2021-W19	18	10	0.642857
920	70 - 79	FALSE	2021-W20	13	2	0.866667
921	70 - 79	FALSE	2021-W21	6	3	0.666667
922	70 - 79	FALSE	2021-W22	6	5	0.545455
923	70 - 79	FALSE	2021-W23	0	3	0
924	70 - 79	FALSE	2021-W27	3	6	0.333333
925	70 - 79	FALSE	2021-W28	8	9	0.470588
926	70 - 79	FALSE	2021-W29	7	9	0.4375
927	70 - 79	FALSE	2021-W30	10	7	0.588235
928	70 - 79	FALSE	2021-W31	8	5	0.615385
929	70 - 79	FALSE	2021-W32	2	7	0.222222
930	70 - 79	FALSE	2021-W33	4	3	0.571429
931	70 - 79	FALSE	2021-W34	15	13	0.535714
932	70 - 79	FALSE	2021-W35	12	6	0.666667
933	70 - 79	FALSE	2021-W36	11	10	0.52381
934	70 - 79	FALSE	2021-W37	9	9	0.5
935	70 - 79	FALSE	2021-W38	11	4	0.733333
936	70 - 79	FALSE	2021-W39	5	9	0.357143
937	70 - 79	FALSE	2021-W40	10	3	0.769231
938	70 - 79	FALSE	2021-W41	30	10	0.75
939	70 - 79	FALSE	2021-W42	58	6	0.90625
940	70 - 79	FALSE	2021-W43	89	16	0.847619
941	70 - 79	FALSE	2021-W44	98	19	0.837607
942	70 - 79	FALSE	2021-W45	144	19	0.883436
943	70 - 79	FALSE	2021-W46	160	30	0.842105
944	70 - 79	FALSE	2021-W47	159	27	0.854839
945	70 - 79	FALSE	2021-W48	180	63	0.740741
946	70 - 79	FALSE	2021-W49	194	52	0.788618
947	70 - 79	FALSE	2021-W50	182	39	0.823529
948	70 - 79	FALSE	2021-W51	146	56	0.722772
949	70 - 79	FALSE	2021-W52	197	56	0.778656
950	70 - 79	FALSE	2022-W01	180	72	0.714286
951	70 - 79	FALSE	2022-W02	154	73	0.678414
952	70 - 79	FALSE	2022-W03	200	62	0.763359
953	70 - 79	FALSE	2022-W04	331	72	0.82134
954	70 - 79	FALSE	2022-W05	502	131	0.793049
955	70 - 79	FALSE	2022-W06	527	112	0.824726
956	70 - 79	FALSE	2022-W07	367	80	0.821029
957	70 - 79	FALSE	2022-W08	382	63	0.858427
958	70 - 79	FALSE	2022-W09	592	72	0.891566
959	70 - 79	FALSE	2022-W10	1030	112	0.901926
960	70 - 79	FALSE	2022-W11	964	80	0.923372
961	70 - 79	FALSE	2022-W12	850	71	0.92291
962	70 - 79	FALSE	2022-W13	464	64	0.878788
963	70 - 79	FALSE	2022-W14	207	14	0.936652
964	70 - 79	FALSE	2022-W15	30	3	0.909091
965	70 - 79	TRUE	2021-W17	55	11	0.833333
966	70 - 79	TRUE	2021-W18	201	26	0.885463
967	70 - 79	TRUE	2021-W19	123	17	0.878571
968	70 - 79	TRUE	2021-W20	68	8	0.894737
969	70 - 79	TRUE	2021-W21	40	6	0.869565
970	70 - 79	TRUE	2021-W22	26	9	0.742857
971	70 - 79	TRUE	2021-W23	13	7	0.65
972	70 - 79	TRUE	2021-W24	8	5	0.615385
973	70 - 79	TRUE	2021-W25	3	10	0.230769
974	70 - 79	TRUE	2021-W26	4	12	0.25
975	70 - 79	TRUE	2021-W27	15	5	0.75
976	70 - 79	TRUE	2021-W28	95	19	0.833333
977	70 - 79	TRUE	2021-W29	138	28	0.831325
978	70 - 79	TRUE	2021-W30	94	28	0.770492
979	70 - 79	TRUE	2021-W31	71	17	0.806818
980	70 - 79	TRUE	2021-W32	83	17	0.83
981	70 - 79	TRUE	2021-W33	86	21	0.803738
982	70 - 79	TRUE	2021-W34	114	27	0.808511
983	70 - 79	TRUE	2021-W35	103	25	0.804688
984	70 - 79	TRUE	2021-W36	107	21	0.835938
985	70 - 79	TRUE	2021-W37	103	19	0.844262
986	70 - 79	TRUE	2021-W38	106	12	0.898305
987	70 - 79	TRUE	2021-W39	129	22	0.854305
988	70 - 79	TRUE	2021-W40	238	30	0.88806
989	70 - 79	TRUE	2021-W41	421	40	0.913232
990	70 - 79	TRUE	2021-W42	672	57	0.921811
991	70 - 79	TRUE	2021-W43	1187	74	0.941316
992	70 - 79	TRUE	2021-W44	1443	97	0.937013
993	70 - 79	TRUE	2021-W45	2041	147	0.932815
994	70 - 79	TRUE	2021-W46	2002	105	0.950166
995	70 - 79	TRUE	2021-W47	1949	133	0.936119
996	70 - 79	TRUE	2021-W48	2094	166	0.926549
997	70 - 79	TRUE	2021-W49	1750	157	0.917672
998	70 - 79	TRUE	2021-W50	1492	135	0.917025
999	70 - 79	TRUE	2021-W51	1119	128	0.897354
1000	70 - 79	TRUE	2021-W52	1135	140	0.890196
1001	70 - 79	TRUE	2022-W01	1010	145	0.874459
1002	70 - 79	TRUE	2022-W02	1077	148	0.879184
1003	70 - 79	TRUE	2022-W03	1467	152	0.906115
1004	70 - 79	TRUE	2022-W04	3071	205	0.937424
1005	70 - 79	TRUE	2022-W05	4861	319	0.938417
1006	70 - 79	TRUE	2022-W06	5532	324	0.944672
1007	70 - 79	TRUE	2022-W07	4639	219	0.95492
1008	70 - 79	TRUE	2022-W08	4975	227	0.956363
1009	70 - 79	TRUE	2022-W09	8205	241	0.971466
1010	70 - 79	TRUE	2022-W10	15424	428	0.973
1011	70 - 79	TRUE	2022-W11	14503	319	0.978478
1012	70 - 79	TRUE	2022-W12	12272	276	0.978004
1013	70 - 79	TRUE	2022-W13	7160	220	0.97019
1014	70 - 79	TRUE	2022-W14	2520	101	0.961465
1015	70 - 79	TRUE	2022-W15	409	20	0.95338
1016	80+	FALSE	2021-W18	4	2	0.666667
1017	80+	FALSE	2021-W19	3	0	1
1018	80+	FALSE	2021-W20	1	0	1
1019	80+	FALSE	2021-W21	2	1	0.666667
1020	80+	FALSE	2021-W22	2	2	0.5
1021	80+	FALSE	2021-W23	2	1	0.666667
1022	80+	FALSE	2021-W26	2	1	0.666667
1023	80+	FALSE	2021-W27	1	1	0.5
1024	80+	FALSE	2021-W28	4	4	0.5
1025	80+	FALSE	2021-W29	5	2	0.714286
1026	80+	FALSE	2021-W30	3	1	0.75
1027	80+	FALSE	2021-W31	1	0	1
1028	80+	FALSE	2021-W32	1	1	0.5
1029	80+	FALSE	2021-W33	1	3	0.25
1030	80+	FALSE	2021-W34	8	1	0.888889
1031	80+	FALSE	2021-W35	8	2	0.8
1032	80+	FALSE	2021-W36	4	1	0.8
1033	80+	FALSE	2021-W37	2	1	0.666667
1034	80+	FALSE	2021-W38	5	0	1
1035	80+	FALSE	2021-W39	4	2	0.666667
1036	80+	FALSE	2021-W40	9	2	0.818182
1037	80+	FALSE	2021-W41	11	3	0.785714
1038	80+	FALSE	2021-W42	25	5	0.833333
1039	80+	FALSE	2021-W43	42	3	0.933333
1040	80+	FALSE	2021-W44	37	3	0.925
1041	80+	FALSE	2021-W45	52	8	0.866667
1042	80+	FALSE	2021-W46	83	5	0.943182
1043	80+	FALSE	2021-W47	67	6	0.917808
1044	80+	FALSE	2021-W48	99	14	0.876106
1045	80+	FALSE	2021-W49	73	9	0.890244
1046	80+	FALSE	2021-W50	52	19	0.732394
1047	80+	FALSE	2021-W51	46	10	0.821429
1048	80+	FALSE	2021-W52	52	18	0.742857
1049	80+	FALSE	2022-W01	49	18	0.731343
1050	80+	FALSE	2022-W02	54	17	0.760563
1051	80+	FALSE	2022-W03	43	8	0.843137
1052	80+	FALSE	2022-W04	62	13	0.826667
1053	80+	FALSE	2022-W05	137	30	0.820359
1054	80+	FALSE	2022-W06	154	32	0.827957
1055	80+	FALSE	2022-W07	112	17	0.868217
1056	80+	FALSE	2022-W08	96	17	0.849558
1057	80+	FALSE	2022-W09	142	18	0.8875
1058	80+	FALSE	2022-W10	330	27	0.92437
1059	80+	FALSE	2022-W11	344	25	0.932249
1060	80+	FALSE	2022-W12	280	19	0.936455
1061	80+	FALSE	2022-W13	152	17	0.899408
1062	80+	FALSE	2022-W14	58	2	0.966667
1063	80+	FALSE	2022-W15	8	1	0.888889
1064	80+	TRUE	2021-W17	4	1	0.8
1065	80+	TRUE	2021-W18	14	4	0.777778
1066	80+	TRUE	2021-W19	17	2	0.894737
1067	80+	TRUE	2021-W20	9	4	0.692308
1068	80+	TRUE	2021-W21	4	3	0.571429
1069	80+	TRUE	2021-W22	8	1	0.888889
1070	80+	TRUE	2021-W23	2	2	0.5
1071	80+	TRUE	2021-W24	0	2	0
1072	80+	TRUE	2021-W25	1	1	0.5
1073	80+	TRUE	2021-W26	1	4	0.2
1074	80+	TRUE	2021-W27	4	2	0.666667
1075	80+	TRUE	2021-W28	33	5	0.868421
1076	80+	TRUE	2021-W29	44	8	0.846154
1077	80+	TRUE	2021-W30	33	9	0.785714
1078	80+	TRUE	2021-W31	20	7	0.740741
1079	80+	TRUE	2021-W32	29	10	0.74359
1080	80+	TRUE	2021-W33	34	7	0.829268
1081	80+	TRUE	2021-W34	32	10	0.761905
1082	80+	TRUE	2021-W35	25	13	0.657895
1083	80+	TRUE	2021-W36	50	4	0.925926
1084	80+	TRUE	2021-W37	40	7	0.851064
1085	80+	TRUE	2021-W38	37	4	0.902439
1086	80+	TRUE	2021-W39	45	5	0.9
1087	80+	TRUE	2021-W40	60	5	0.923077
1088	80+	TRUE	2021-W41	106	2	0.981481
1089	80+	TRUE	2021-W42	226	11	0.953586
1090	80+	TRUE	2021-W43	331	14	0.95942
1091	80+	TRUE	2021-W44	427	27	0.940529
1092	80+	TRUE	2021-W45	600	40	0.9375
1093	80+	TRUE	2021-W46	583	27	0.955738
1094	80+	TRUE	2021-W47	551	32	0.945111
1095	80+	TRUE	2021-W48	652	34	0.950437
1096	80+	TRUE	2021-W49	501	30	0.943503
1097	80+	TRUE	2021-W50	347	27	0.927807
1098	80+	TRUE	2021-W51	172	29	0.855721
1099	80+	TRUE	2021-W52	221	33	0.870079
1100	80+	TRUE	2022-W01	204	26	0.886957
1101	80+	TRUE	2022-W02	235	33	0.876866
1102	80+	TRUE	2022-W03	294	29	0.910217
1103	80+	TRUE	2022-W04	539	33	0.942308
1104	80+	TRUE	2022-W05	928	73	0.927073
1105	80+	TRUE	2022-W06	1155	61	0.949836
1106	80+	TRUE	2022-W07	995	45	0.956731
1107	80+	TRUE	2022-W08	1092	44	0.961268
1108	80+	TRUE	2022-W09	1730	46	0.974099
1109	80+	TRUE	2022-W10	3743	86	0.97754
1110	80+	TRUE	2022-W11	3493	82	0.977063
1111	80+	TRUE	2022-W12	2753	49	0.982512
1112	80+	TRUE	2022-W13	1550	65	0.959752
1113	80+	TRUE	2022-W14	498	24	0.954023
1114	80+	TRUE	2022-W15	87	4	0.956044
